# Supplementary material for: Modification of Glucose Metabolic Pathway to Enhance Polyhydroxyalkanoate Synthesis in Pseudomonas putida
Source: Curr Issues Mol Biol. 2024 Nov 10;46(11):12784–99. doi: 10.3390/cimb46110761 (PMC11592762; doi:10.3390/cimb46110761)
Supplement: Supplementary file 1 [file cimb-46-00761-s001.zip]

Archive with 1 entries (1 files):
- cimb-3270871-supplementary.pdf
